# Supplementary material for: Elimination of formate production in Clostridium thermocellum
Source: J Ind Microbiol Biotechnol. 2015 Jul 11;42(9):1263–72. doi: 10.1007/s10295-015-1644-3 (PMC4536278; doi:10.1007/s10295-015-1644-3)
Supplement: Supplementary file 3 — Supplementary material 3 (XLSX 50 kb) Online Resource 3 Fermentation product, amino acid, and growth data with corresponding product yields and O/R, carbon, and electron balances [file 10295_2015_1644_MOESM3_ESM.xlsx]

## Sheet: Fermentation Measurements
			Elimination of Formate Production in Clostridium thermocellum
			Journal of Industrial Microbiology and Biotechnology
			Thomas Rydzak1,2, Lee R. Lynd2,3, Adam M. Guss1,2*
			1Biosciences Division, Oak Ridge National Laboratory, Oak Ridge, Tennessee, United States of America
			2BioEnergy Science Center, Oak Ridge National Laboratory, Oak Ridge, Tennessee, United States of America
			3Thayer School of Engineering at Dartmouth College, Hanover, New Hampshire, United States of America
			*Correspondence should be addressed to A.M.G: One Bethel Valley Road, Oak Ridge, TN 37831-6038 USA. Fax: + 1-865-576-8646. Email: gussam@ornl.gov
			Online Resource 3: Fermentation product, amino acid, and growth data with corresponding product yields and O/R, carbon, and electron balances
			Cellobiose	Glucose	Pyruvate	Lactate	Formate	Acetate	Ethanol	H2	Calculated CO2	Increase in CO2	% increase in CO2	Decrease in formate	Increase in CO2/decrease in formate	Change in Ac+EtOH	Change in Ac+EtOH minus decrease in formate		O/R balance	C from fermentation products	e from fermentation products	C recovery (%) from fermentation products	e recovery (%) from fermentation products	Asp	Thr	Ser	Asn	Glu	Gln	Gly	Ala	Val	(Cys)2	Met	Ile	Leu	Tyr	Phe	His	Trp	Lys	Arg	Pro	C from amino acids	e from amino acids	C recovery (%) from amino acids	e recovery (%) from amino acids	Total C recovery (%)	Total e recovery (%)
		Redox value	0	0	1	0	1	0	-2	-1	2
		Carbon	12	6	3	3	1	2	2	0	1													4	4	3	4	5	5	2	3	5	6	5	6	6	9	9	6	11	6	6	5
		Electrons	48	24	10	12	2	8	12	2	0													12	16	10	12	18	18	6	12	24	24	30	30	30	38	40	20	46	28	33	22
MTC	Blank	Initial concentrations	13.14																					0.0100163	0.332856	0.0290943	0	0.0139575	0	0.0103623	0.0320575	0	0.829989	0.00730854	0.0711916	0.00309007	0	0	0	0	0	0	1.35932
		STDEV	0.25																					0.0115945	0.193398	0.0228234	0	0.0173634	0	0.0127419	0.0274929	0	0.195655	0.00562991	0.0173184	0.0020745	0	0	0	0	0	0	0.230374
	hpt	Δ in substrate/product	-13.08	0.272407	3.19702	0.419312	13.1068	10.0658	23.0683	11.8855	21.9971								1.03923	113.855	450.869	72.5378	71.8128	0.03	-0.109806	0.0552874	0.07	0.12	0.03	0.0444978	0.424034	1.96986	-0.171858	0.0216635	0.102863	0.0928281	0.0134351	0.0211849	0.00294368	0	0.0241585	0.00513494	-0.162794	12.0294	56.4053	7.66398	8.98402	80.2018	80.7968
		STDEV	0.05	0.119307	1.05087	0.221193	1.41165	0.370763	2.27449	0.568913	NA													0.01	0.0406137	0.0139777	0.03	0.03	1	0.0242863	0.191163	0.650138	0.134454	0.0167352	0.0330074	0.0225008	0.00483282	0.00591566	0.00558525	0	0.0113474	0.00377467	0.165163
		product yield			0.12221	0.0160287	0.501024	0.384777	0.881814	0.454338	0.840867
	pfl	Δ in substrate/product	-12.99	1.66784	3.43383	3.8989	0	5.46225	21.5224	16.8255	28.4056	6.40857	29.1338	13.1068	48.895	6.14937	-6.95743		1.00626	114.38	456.771	73.3771	73.2568	0.01	-0.0038965	0.000260342	0.06	0.09	0.01	0.0157779	0.316292	1.421	-0.365489	0.0171463	0.0307054	0.0455796	0.0176464	0.0345631	0	0	0.00746343	0.00059024	-0.473243	5.35315	26.4759	3.43415	4.24621	76.8112	77.503
		STDEV	0.18	0.455716	0.468314	1.65123	0	0.652015	1.48292	1.99485	NA													0.01	0.0751958	0.0107307	0.02	0.03	0	0.00812662	0.111253	0.430646	0.101654	0.0138353	0.0141381	0.0106577	0.00362824	0.00842599	0	0	0.00455052	0.00177072	0.143926
		product yield			0.132172	0.150073	0	0.210248	0.828421	0.647632	1.09337
CTFUD	Blank	Initial concentrations	13.21																					0.59	0.596384	0.423386	0.52	3.67006	0	0.490404	2.55419	0.717938	0.477471	0.229939	0.562707	0.939432	0.264233	0.46862	0.0724546	0.06	0.314445	0.250614	0.748637
		STDEV	0.29																					0.106168	0.0899744	0.0858385	0	0.812706	0	0.126308	0.496644	0.175534	0.284565	0.053866	0.125761	0.213802	0.0562786	0.103445	0.0143063	0.01	0.0617177	0.049175	0.49605
	hpt	Δ in substrate/product	-12.97	0.750423	2.11423	6.30244	14.9572	12.6208	20.813	12.9281	19.9934								1.0459	131.571	521.275	84.5353	83.7308	-0.02	0.0591183	-0.00148967	-0.15	-0.41	0.06	0.0401037	0.39434	1.51674	-0.0376517	-0.126019	-0.115438	-0.263653	-0.0211483	-0.138953	0.017576	0.02	0.0672633	-0.0193217	-0.0349467	2.51585	13.2952	1.61645	2.13558	86.1517	85.8664
		STDEV	0.22	0.662325	1.61826	1.15561	2.10774	1.48543	1.6284	1.47137	NA													0.01	0.0100331	0.013776	0.04	0.04	0.01	0.035432	0.0475164	0.0539909	0.0413468	0.0230437	0.00823529	0.0174031	0.00663635	0.00553612	0.00966429	0.02	0.0082545	0.011864	0.0701746
		product yield			0.0815045	0.242962	0.576606	0.486539	0.802351	0.498386	0.770756
		yield
	pfl	Δ in substrate/product	-13.2	0.359265	2.36275	8.55992	0	6.50199	23.1292	13.3252	31.3995	11.4061	57.0494	14.9572	76.2586	3.80259	-11.1546		1.09362	125.586	491.186	79.2838	77.523	-0.1	0.027753	-0.0595937	-0.15	-0.7	0.04	-0.0194233	0.290243	1.76829	-0.079492	-0.0859993	-0.151256	-0.329134	-0.043719	-0.15399	-0.0195103	0.03	-0.026314	-0.065696	-0.112235	-1.16339	-0.331051	-0.734465	-0.0522492	78.5493	77.4708
		STDEV	0.01	0.32	1.01585	1.43991	0	1.03594	3.4572	1.84883	NA													0.0295669	0.0494455	0.0162963	0.09	0.106298	0.01	0.0284144	0.281834	0.1561	0.104006	0.0100158	0.0123993	0.0174393	0.00360972	0.0078773	0.0101229	0.02	0.0170038	0.00935865	0.169582
		product yield			0.089498	0.324239	0	0.246288	0.876107	0.504742	1.18938

## Sheet: Growth Measurements
		Elimination of Formate Production in Clostridium thermocellum
		Journal of Industrial Microbiology and Biotechnology
		Thomas Rydzak1,2, Lee R. Lynd2,3, Adam M. Guss1,2*
		1Biosciences Division, Oak Ridge National Laboratory, Oak Ridge, Tennessee, United States of America
		2BioEnergy Science Center, Oak Ridge National Laboratory, Oak Ridge, Tennessee, United States of America
		3Thayer School of Engineering at Dartmouth College, Hanover, New Hampshire, United States of America
		*Correspondence should be addressed to A.M.G: One Bethel Valley Road, Oak Ridge, TN 37831-6038 USA. Fax: + 1-865-576-8646. Email: gussam@ornl.gov
		Online Resource 3: Fermentation product, amino acid, and growth data with corresponding product yields and O/R, carbon, and electron balances
		CTFUD								MTC
		Δhpt				Δpfl				Δhpt				Δpfl				Δpfl+ 2mM formate
Time (h)		AVG	STDEV	t/n		AVG	STDEV	t/n		AVG	STDEV	t/n		AVG	STDEV	t/n		AVG	STDEV	t/n
0		0.01	0.00866025			0.00433333	0.00450925			0.0055	0.0043589			0.0101667	0.00208167			0.0105	0.002
0.5		0.01	0.001	#DIV/0!		0.00533333	0.00404145	1.6802		0.0224167	0.00208167	0.248301		0.0105	0.00173205	10.8142		0.0118333	0.00251661	2.91837
1		0.0135	0.001	1.16252		0.0085	1.69967e-17	0.748518		0.0216667	0.00152753	-10.2521		0.01125	0.00173205	5.0567		0.0129167	0.00305505	3.9827
1.5		0.0175	0.001	1.34436		0.00983333	0.00152753	2.39429		0.028	0	1.36052		0.01125	0.00173205	#DIV/0!		0.0149167	0.00378594	2.42342
2		0.0205	0.002	2.20495		0.0125	0.001	1.45395		0.0303333	0.00057735	4.35863		0.0121667	0.00208167	4.45383		0.0178333	0.00493288	1.9535
2.5		0.0275	0.00264575	1.18762		0.0165	0.002	1.25662		0.03625	0.002	1.95787		0.0130833	0.0023094	4.80287		0.02075	0.00608276	2.30317
3		0.0386667	0.00493288	1.02372		0.0216667	0.00208167	1.28068		0.041	0.00173205	2.83334		0.0135833	0.0023094	9.30228		0.0239167	0.00723418	2.45637
3.5		0.0536667	0.0080829	1.06425		0.0326667	0.00450925	0.849716		0.04825	0.001	2.14266		0.0148333	0.0023094	3.963		0.0285	0.0087178	1.98984
4		0.0696667	0.00971253	1.33705		0.0453333	0.00585947	1.06466		0.0565833	0.00208167	2.1898		0.01625	0.00264575	3.82473		0.0335833	0.0110151	2.12567
4.5		0.0906667	0.0111505	1.32417		0.0623333	0.00776745	1.09553		0.0675833	0.00208167	1.96388		0.01775	0.00264575	3.95137		0.0400833	0.012741	1.97183
5		0.117667	0.012741	1.3384		0.082	0.0105357	1.27224		0.081	0.00173205	1.92656		0.0188333	0.0023094	5.88892		0.0468333	0.0153731	2.24164
5.5		0.153333	0.0141539	1.31772		0.118	0.0182483	0.958543		0.0965	0.00173205	1.99251		0.0205	0.00264575	4.11428		0.0548333	0.0179258	2.21224
6		0.198333	0.015885	1.35573		0.169	0.0360416	0.971222		0.115583	0.00208167	1.93338		0.02275	0.00264575	3.35006		0.06375	0.0199249	2.31549
6.5		0.255667	0.0161658	1.37393		0.222333	0.0460905	1.27198		0.139417	0.00305505	1.86092		0.0245	0.00264575	4.70768		0.0731667	0.0211266	2.5323
7		0.322	0.0182483	1.5124		0.291333	0.0545924	1.29075		0.15925	0.0034641	2.62297		0.0265	0.00264575	4.44589		0.0818333	0.0188237	3.11651
7.5		0.401667	0.0176163	1.57812		0.369333	0.0609617	1.47062		0.185167	0.00493288	2.3138		0.0288333	0.00321455	4.13423		0.0935	0.0208087	2.61768
8		0.487	0.0185203	1.81101		0.431667	0.061403	2.23705		0.217167	0.00665833	2.18857		0.0315	0.00264575	3.94409		0.1055	0.0217025	2.88926
8.5		0.575333	0.0156312	2.09302		0.483333	0.0510816	3.08596		0.266333	0.0190875	1.70948		0.0345833	0.00321455	3.73592		0.114917	0.0254231	4.08061
9		0.658333	0.0135769	2.58884		0.515	0.0405832	5.49755		0.345167	0.038371	1.34557		0.0369167	0.00305505	5.34339		0.12725	0.0286182	3.42216
9.5		0.737333	0.00763763	3.07845		0.546333	0.037072	5.90692		0.421167	0.0440606	1.75314		0.0410833	0.00321455	3.26238		0.14275	0.032078	3.03526
10		0.807333	0.0117189	3.84663		0.577333	0.0325935	6.32131		0.497583	0.0535195	2.09241		0.0441667	0.00305505	4.82088		0.159833	0.0395769	3.0864
10.5		0.856667	0.0162891	5.88203		0.603	0.0301993	8.02063		0.579583	0.055003	2.28702		0.0475833	0.00351188	4.68214		0.178917	0.0453468	3.09319
11		0.895	0.0131149	7.9698		0.635	0.0252389	6.74708		0.702833	0.0351046	1.80943		0.0518333	0.00351188	4.078		0.199167	0.0531539	3.25378
11.5		0.918667	0.0117189	13.3671		0.663667	0.0294845	7.90118		0.77675	0.0311929	3.48881		0.05575	0.003	4.78937		0.219083	0.0569239	3.66043
12		0.928667	0.0136137	32.2242		0.700333	0.0295014	6.48754		0.860917	0.0465009	3.39113		0.0598333	0.00351188	4.93562		0.2405	0.062426	3.74058
12.5		0.932333	0.0142945	88.5352		0.728667	0.0280238	8.79669		0.943167	0.063264	3.8235		0.06425	0.003	4.89866		0.261917	0.0645316	4.08969
13		0.927667	0.0122202	-69.526		0.754333	0.0306649	10.0779		1.02525	0.0717147	4.18073		0.0689167	0.00351188	4.97568		0.287583	0.0701166	3.73185
13.5		0.916667	0.0130512	-29.2471		0.784333	0.0326241	8.94561		1.08642	0.0100167	6.02048		0.0741667	0.00351188	4.752		0.3155	0.076531	3.76569
14		0.903	0.011	-23.2254		0.806333	0.0306159	12.6116		1.10817	0.0100167	17.6003		0.0798333	0.00305505	4.73848		0.3545	0.0983209	2.99337
14.5		0.886	0.013	-18.3565		0.837667	0.0355293	9.15133		1.04117	0.020306	-5.5941		0.0848333	0.00305505	5.74307		0.390167	0.110925	3.63922
15		0.874333	0.0132035	-26.3199		0.864	0.0362905	11.2713		0.97775	0.0138564	-5.55154		0.0905	0.00360555	5.39545		0.424167	0.121364	4.17554
15.5		0.862667	0.0172143	-25.971		0.891	0.0331813	11.3376		0.931167	0.00896289	-7.14681		0.0954167	0.0023094	6.59459		0.460417	0.132613	4.25431
16		0.857	0.0196977	-52.9367		0.924	0.0334066	9.59305		0.895167	0.00737111	-8.84837		0.0985	0.00264575	10.9698		0.5045	0.13551	3.81553
16.5		0.856	0.023	-298.813		0.942333	0.0341223	17.7572		0.866167	0.00503322	-10.5937		0.103833	0.00208167	6.61622		0.555167	0.135079	3.6455
17		0.858333	0.0265016	128.162		0.965	0.0324191	14.6778		0.839167	0.00568624	-11.0167		0.109833	0.00208167	6.21031		0.602833	0.130523	4.23536
17.5		0.857167	0.0224796	-256.499		0.988167	0.0335311	14.7061		0.81225	0.00556776	-10.7014		0.114917	0.00251661	7.71114		0.652583	0.12303	4.39956
18		0.861	0.0226495	78.1861		1.00733	0.0293655	18.1607		0.785917	0.00602771	-10.5857		0.120583	0.00251661	7.24805		0.69825	0.120715	5.15797
18.5		0.868333	0.0225462	41.1355		1.03367	0.0295014	13.5193		0.760417	0.00550757	-10.5771		0.12675	0.00264575	6.99494		0.739417	0.122786	6.09026
19		0.878333	0.0240069	30.4682		1.04267	0.0205264	40.2433		0.7385	0.0052915	-11.9293		0.133167	0.00288675	7.06445		0.778167	0.122153	6.83012
19.5		0.89	0.025	26.4395		1.06333	0.025697	17.7753		0.72225	0.00458258	-15.68		0.140417	0.00288675	6.581		0.829083	0.144293	5.50453
20		0.904	0.0255147	22.3526		1.08433	0.0299388	17.8392		0.711833	0.0046188	-24.0148		0.147	0.0043589	7.61433		0.859667	0.127602	9.63108
20.5		0.917333	0.0265016	23.8278		1.09033	0.0215484	63.224		0.706083	0.00602771	-43.0152		0.154083	0.00416333	7.41328		0.868417	0.0744133	34.4504
21		0.928	0.0290517	30.1775		1.08733	0.0119304	-126.623		0.702833	0.00971253	-75.6211		0.1615	0.0052915	7.42108		0.89	0.0299388	14.211
21.5		0.938667	0.0305341	30.5264		1.06833	0.0150111	-19.7906		0.701583	0.0137961	-195.987		0.1705	0.00781025	6.43326		0.894	0.0540494	77.7993
22		0.948333	0.0330202	34.0513		1.04733	0.0168622	-17.5734		0.699583	0.0145717	-122.208		0.18075	0.0130767	5.976		0.890083	0.117287	-79.4584
22.5		0.9575	0.0345977	36.267		1.0245	0.0164621	-15.8274		0.698167	0.0159478	-172.109		0.19275	0.019975	5.42752		0.89375	0.149439	84.8641
23		0.9665	0.0347707	37.2908		1.00183	0.0138684	-15.5936		0.6975	0.0165227	-365.186		0.20775	0.0294449	4.65532		0.859417	0.154085	-8.90622
23.5		0.973833	0.0362951	46.1546		0.980833	0.0110604	-16.4686		0.695833	0.0162891	-145.83		0.2245	0.0415812	4.49929		0.811167	0.140015	-6.03798
24		0.981667	0.0355012	43.5462		0.955	0.0104403	-13.0708		0.695833	0.0170978	1571200207090431		0.244083	0.0526909	4.17147		0.761417	0.12055	-5.5121
24.5		0.9885	0.0355528	50.2933		0.9285	0.010583	-12.3975		0.69475	0.0165227	-223.912		0.266	0.0655057	4.05734		0.716667	0.0986779	-5.7599
25		0.994667	0.0342977	56.0982		0.902667	0.0109697	-12.364		0.694167	0.017673	-415.337		0.2885	0.076922	4.29657		0.679833	0.0807486	-6.61212
25.5		1.002	0.0337787	47.4946		0.881	0.0115326	-14.3596		0.693167	0.017673	-242.004		0.314083	0.0865583	4.1062		0.65075	0.0680882	-7.9794
26		1.0065	0.0346987	77.8575		0.860833	0.0106927	-15.0659		0.692833	0.0180093	-725.314		0.339417	0.0934095	4.49756		0.625417	0.0614356	-8.78617
26.5		1.00933	0.0361709	124.108		0.843	0.00984886	-16.6656		0.691917	0.0168622	-263.513		0.369083	0.0999016	4.1635		0.60475	0.0556776	-10.3823
27		1.01317	0.0362951	92.035		0.825167	0.0100167	-16.3167		0.689583	0.0153731	-103.28		0.396667	0.101619	4.84054		0.587333	0.0485833	-11.9386
27.5		1.01633	0.037072	111.796		0.809667	0.00907377	-18.398		0.689417	0.0134288	-1443.3		0.42575	0.106014	4.9307		0.572083	0.0414045	-13.2613
28		1.018	0.038	212.919		0.794667	0.00723418	-18.6566		0.687833	0.0128582	-151.734		0.457	0.103793	4.92547		0.559333	0.0336502	-15.4787
28.5		1.02067	0.0397157	133.358		0.782333	0.00665833	-22.3041		0.68675	0.0115326	-221.335		0.492417	0.108302	4.67401		0.54675	0.026	-15.3326
29		1.02317	0.0407962	142.609		0.772833	0.00493288	-28.5555		0.686333	0.00971253	-574.844		0.529083	0.111814	4.8576		0.53775	0.0186815	-21.0193
29.5		1.02583	0.0420991	134.034		0.764167	0.00378594	-30.9356		0.684083	0.00945163	-106.246		0.56175	0.106127	5.82325		0.529417	0.0119304	-22.3381
30		1.02783	0.042004	179.119		0.7575	0.00264575	-39.8153		0.682833	0.00776745	-190.754		0.594417	0.105102	6.17223		0.523417	0.0064291	-30.6087
30.5		1.03033	0.0436157	143.609		0.752667	0.00152753	-54.5027		0.683167	0.00763763	714.848		0.626083	0.106077	6.72171		0.51875	0.00360555	-38.9555
31		1.03117	0.0448367	431.525		0.748167	0.00208167	-58.1782		0.681083	0.00757188	-114.229		0.658083	0.102026	6.99879		0.512083	0.00351188	-26.9721
31.5		1.03333	0.0466083	166.213		0.745333	0.0023094	-91.9494		0.67975	0.00781025	-178.036		0.687083	0.0985512	8.09008		0.508417	0.00416333	-48.5491
32		1.03383	0.0485627	721.186		0.7425	0.00360555	-91.6005		0.678083	0.00757188	-142.115		0.71725	0.0980612	8.11929		0.504583	0.00550757	-46.097
32.5		1.03417	0.0500633	1082.21		0.740167	0.00404145	-110.843		0.677833	0.0085049	-946.095		0.744417	0.0971099	9.38434		0.502083	0.0080829	-70.2403
33		1.03567	0.0512478	240.705		0.739	0.00458258	-221.163		0.678083	0.0120968	946.095		0.771083	0.0955528	9.91252		0.500083	0.00896289	-87.408
33.5		1.036	0.0538609	1084.13		0.737667	0.00503322	-193.19		0.678	0.0158745	-2838.63		0.798417	0.102026	10.0154		0.498083	0.0107858	-87.0591
34		1.03617	0.0565715	2168.79		0.736167	0.00550757	-171.395		0.677167	0.0170098	-283.671		0.828083	0.114378	9.56266		0.497417	0.0119304	-260.48
34.5		1.03683	0.0578129	542.416		0.734167	0.00550757	-128.241		0.676083	0.0181475	-217.9		0.837917	0.0875119	29.5536		0.495583	0.0126623	-94.482
35		1.039	0.059925	167.125		0.733333	0.00602771	-307.186		0.67475	0.0168226	-176.728		0.844	0.0642106	48.2284		0.495	0.0144222	-296.221
35.5		1.03883	0.0618493	-2174.72		0.7315	0.006	-139.376		0.672417	0.0155349	-100.713		0.853833	0.0561456	30.1184		0.494167	0.0149778	-207.058
36		1.0395	0.0640937	543.811		0.731167	0.00550757	-765.435		0.669667	0.0132035	-85.131		0.848	0.0486621	-50.8909		0.492667	0.0159478	-114.761
36.5		1.0405	0.0666858	362.832		0.729167	0.0061101	-127.369		0.667083	0.0100664	-90.2632		0.844167	0.0623084	-77.003		0.491167	0.0166533	-114.412
37		1.04083	0.0678847	1089.19		0.7275	0.006	-152.459		0.663667	0.0070946	-67.9414		0.80475	0.0647148	-7.29588		0.48875	0.0157162	-70.7316
37.5		1.04183	0.0705502	363.297		0.726833	0.00568624	-380.537		0.65975	0.00458258	-58.9414		0.764	0.0633167	-6.71383		0.486	0.0156205	-61.8303
38		1.04317	0.0725971	272.778		0.724833	0.00568624	-126.613		0.65775	0.00556776	-114.911		0.725333	0.0557524	-6.71737		0.484333	0.0171561	-101.558
38.5		1.0435	0.0747195	1091.98		0.723833	0.00602771	-252.703		0.656417	0.00550757	-171.931		0.690583	0.0463069	-7.1062		0.48225	0.0175214	-80.9323
39		1.0455	0.0783518	182.201		0.7225	0.006245	-189.222		0.657417	0.00665833	229.183		0.659667	0.037314	-7.61706		0.479	0.017	-51.5933
39.5		1.0455	0.080181	#DIV/0!		0.7215	0.006245	-251.889		0.659417	0.0100664	114.853		0.632083	0.0277909	-8.16784		0.476417	0.0155027	-64.5139
40		1.0465	0.0821462	364.925		0.7205	0.006245	-251.54		0.659417	0.0115036	#DIV/0!		0.60975	0.0213776	-9.6985		0.472417	0.0120554	-41.378
40.5		1.04767	0.0845715	313.117		0.719667	0.00585947	-301.464		0.658417	0.0115036	-229.881		0.591417	0.0169214	-11.428		0.46975	0.0105357	-61.6311
41		1.04917	0.0856524	243.845		0.718167	0.00585947	-167.209		0.656917	0.0115036	-152.963		0.575833	0.0145717	-13.0653		0.466833	0.0090185	-56.0144
41.5		1.05083	0.0863848	219.792		0.717167	0.00585947	-250.377		0.656417	0.0115036	-458.191		0.562333	0.0135769	-14.706		0.465667	0.00950438	-139.426
42		1.05417	0.0842872	110.158		0.715833	0.00568624	-187.477		0.654417	0.0115036	-114.33		0.549333	0.0120139	-14.916		0.462667	0.0070946	-53.9788
42.5		1.05867	0.0810823	81.9019		0.714667	0.00585947	-213.886		0.65275	0.0105357	-136.812		0.538083	0.0120139	-16.8605		0.460417	0.0061101	-71.5648
43		1.062	0.0775822	110.978		0.715	0.0052915	748.166		0.651083	0.00862168	-136.463		0.527417	0.0110604	-17.4242		0.458417	0.0070946	-80.1397
43.5		1.06667	0.0731049	79.5686		0.713667	0.0051316	-186.911		0.649583	0.00862168	-151.257		0.518	0.011	-19.3652		0.456	0.006245	-66.0037
44		1.0715	0.0692026	77.1677		0.712167	0.0051316	-165.813		0.647333	0.00960902	-100.547		0.508667	0.0110151	-19.1877		0.454667	0.00493288	-119.141
44.5		1.076	0.0661589	83.2457		0.712667	0.0051316	497.091		0.645833	0.00960902	-150.385		0.500333	0.0106927	-21.1205		0.453	0.00519615	-94.999
45		1.07883	0.0632877	132.665		0.7115	0.00458258	-212.939		0.643667	0.00873689	-103.818		0.49	0.00888819	-16.7173		0.448	0.0043589	-31.4335
45.5		1.082	0.0602329	119.031		0.711	0.00458258	-496.277		0.641167	0.00971253	-89.6495		0.48275	0.0069282	-23.4044		0.44575	0.003	-69.2906
46		1.0845	0.0579396	151.168		0.710833	0.00503322	-1488.13		0.63975	0.0101489	-157.723		0.4755	0.0052915	-23.0555		0.4435	0.00264575	-68.9417
46.5		1.08683	0.0554286	162.327		0.710167	0.0051316	-371.815		0.638	0.0111355	-127.365		0.468583	0.00416333	-23.8093		0.441917	0.0023094	-97.5476
47		1.0885	0.0533573	227.677		0.7095	0.00458258	-371.466		0.636	0.0117898	-111.117		0.464833	0.00351188	-43.4194		0.440167	0.00416333	-87.9251
47.5		1.091	0.0523737	152.075		0.71	0.00458258	495.23		0.63525	0.0117898	-295.673		0.46	0.00264575	-33.3776		0.437667	0.00416333	-61.2509
48		1.09217	0.0489932	326.424		0.709833	0.00472582	-1486.04		0.632667	0.0123423	-85.6153		0.45625	0.00264575	-42.6208		0.435583	0.00450925	-73.1174
48.5		1.09467	0.0467369	152.587		0.710333	0.00472582	495.463		0.631417	0.0113725	-176.404		0.451833	0.00208167	-35.8649		0.433833	0.0061101	-86.6625
49		1.09483	0.0434089	2291.6		0.709833	0.00568624	-495.463		0.628417	0.0120968	-73.2542		0.44875	0.003	-50.9499		0.434083	0.00585947	605.591
49.5		1.09633	0.0402782	254.816		0.710667	0.0051316	297.347		0.62675	0.0104403	-131.369		0.446333	0.00251661	-64.6082		0.435333	0.0061101	121.328
50		1.09617	0.0374344	-2294.74		0.710167	0.0051316	-495.695		0.624833	0.0115902	-113.908		0.445667	0.0064291	-233.398		0.436	0.007	227.991
Average genration time (t/n) in exponential growth*				1.34117				1.20589				1.98819				6.04572				3.39
STDEV				0.067431				0.201147				0.364482				1.58759				0.459998
*Note: exponential growth phase was determined visually from a log graph and is highlighted in green
